# Supplementary material for: Predictions enable top-down pattern separation in the macaque face-processing hierarchy
Source: Nat Commun. 2024 Aug 21;15:7196. doi: 10.1038/s41467-024-51543-y (PMC11339276; doi:10.1038/s41467-024-51543-y)
Supplement: Supplementary file 4 — Source Data [file 41467_2024_51543_MOESM4_ESM.xlsx]

## Sheet: Figure2b
Avg_ML_ContextFree	47.8442	56.3595	56.2241	54.0215	48.1997	48.6318	56.5642	57.3592	49.3634	49.8197	45.7611	45.2424	45.8206	49.9706	54.4404	52.7203	57.463	57.5784	56.5194	53.6233	55.1269	51.0897	53.452	46.3868	61.6485	54.9781	49.8298	44.0794	52.5931	53.3614	47.2761	49.8047	55.7829	50.858	50.4178	57.1295
Avg_AL_ContextFree	60.7038	64.856	76.3084	74.3517	72.9322	63.9779	62.6722	62.7493	58.239	73.9258	61.4447	62.631	53.7771	60.977	67.0608	67.8625	68.2401	67.3329	63.9455	67.0484	64.475	68.3803	78.6184	73.8096	76.2909	70.6612	80.77	65.0573	71.7175	81.9604	71.361	72.4352	65.684	66.5408	59.3595	59.6485
Avg_AM_ContextFree	85.4053	69.6114	82.9178	84.7556	74.0954	84.212	94.311	83.3551	88.1479	83.5126	82.9901	86.622	82.0937	93.2651	93.4757	77.9607	92.284	77.6797	89.1083	85.3255	82.597	79.8923	70.9623	86.4501	83.3034	87.4026	88.1038	89.5716	88.4164	88.1433	82.3106	87.1259	77.7528	92.2645	85.9543	87.6329
Avg_ML_Exp	66.5012	64.5305	64.4673	65.9516	60.1111	57.2016	57.7134	56.805	64.2029	60.0417	55.8208	57.8672	57.6101	54.5924	66.4867	66.176	61.0483	66.8724	60.385	61.0335	63.4844	59.944	61.2542	62.349	63.4112	66.9802	66.6656	54.8325	57.5067	61.8944	64.6517	62.7488	62.74	54.1215	57.4458	52.361
Avg_AL_Exp	77.3776	81.5784	78.2007	77.9873	71.3502	82.7174	65.5788	79.5781	84.7191	78.474	74.9212	60.8539	65.7433	66.1218	83.6782	90.1912	82.7053	83.7685	83.0278	86.1083	78.3657	70.3887	69.7011	83.9144	74.0163	82.8217	70.4028	75.9849	73.1614	79.0399	76.538	64.9324	78.3266	77.7996	89.3326	80.9446
Avg_AM_Exp	88.6552	84.2845	84.0156	91.9975	88.5876	93.2128	81.8247	75.8839	83.8287	83.7869	87.9596	82.4008	72.4079	88.8882	85.5529	94.5719	101.687	90.8274	92.9541	94.9566	90.763	84.166	93.5263	76.9789	89.6016	72.7521	87.1305	83.0054	81.7967	94.3765	84.5632	100.205	94.8977	90.3697	90.4901	87.2423
Avg_ML_Unexp	74.5923	74.8388	86.421	76.2666	78.0433	73.8713	84.0226	77.4137	66.8898	75.3997	69.0823	68.8817	73.7155	82.1205	84.5905	76.5235	69.7755	72.9814	83.9209	84.5294	82.2895	74.2121	78.4862	83.7483	75.8488	81.4881	64.4108	79.9991	79.1473	78.5733	79.7997	83.1496	81.8604	77.0093	82.5034	81.2993
Avg_AL_Unexp	84.8436	82.6411	89.5902	81.812	86.8073	86.0781	83.8276	83.9163	84.9725	83.1841	77.1015	65.5181	85.1251	73.2981	82.4451	84.126	79.276	86.1571	86.8291	88.7609	83.2193	78.9374	87.3633	84.231	85.2905	79.6273	80.4144	88.1572	78.4335	76.1767	92.3309	88.7473	78.1033	83.5167	85.7693	75.2524
Avg_AM_Unexp	91.7711	90.5232	92.8905	91.8069	89.0639	82.8463	97.1137	86.3614	93.2273	89.0824	86.759	91.6264	85.3732	89.2424	94.8831	83.748	93.7344	82.6611	99.2087	91.0818	93.3194	102.747	87.4924	93.0774	88.9039	80.9884	91.9315	87.5106	82.6785	89.3624	95.2225	87.2525	82.4981	76.9522	90.6064	93.7846
MonkeyL_ML_ContextFree	55.9065	58.268	63.1453	59.1344	50.0902	54.3721	60.2883	59.1745	52.0749	57.8612	51.9055	47.9695	60.567	54.5162	59.1238	58.7941	60.497	60.7178	60.0752	52.6586	54.4193	54.2499	56.8221	49.3861	62.2517	62.8022	50.3909	52.8024	54.0152	63.2745	49.1026	53.05	57.1843	51.8317	53.7759	55.9428
MonkeyL_AL_ContextFree	78.478	79.7077	89.1127	89.5371	84.4875	77.2484	77.6798	72.0939	76.0811	86.61	72.4453	75.5107	58.4552	78.0188	84.3965	71.0455	85.5547	84.7801	76.2884	86.5216	74.5579	77.5287	93.931	91.0058	89.4253	78.7823	93.362	73.3178	80.3818	91.1131	80.7046	80.8717	77.2393	81.5425	69.3803	69.3394
MonkeyL_AM_ContextFree	97.1317	75.7649	82.1725	86.8736	67.8389	98.7177	96.6125	80.9779	90.1567	92.5088	79.2261	93.7691	82.2877	94.958	96.4735	74.8697	97.5326	71.0596	92.5815	99.5745	91.7948	80.1555	65.505	84.1745	85.1222	91.2031	91.177	92.8292	79.5096	93.7625	81.6938	90.169	80.4809	102.849	89.2407	87.4964
MonkeyL_ML_Exp	59.2204	65.5685	63.7467	72.5064	59.7825	61.8579	56.6988	55.5058	62.9347	52.8063	60.3056	69.4403	58.3013	53.0091	64.9479	56.7483	64.4939	64.6826	71.5877	56.4138	64.1549	60.4752	59.4427	57.1399	51.8115	63.1886	77.3226	62.1669	63.2137	71.3952	70.9322	63.9185	61.271	55.3969	63.3772	55.6723
MonkeyL_AL_Exp	85.756	77.6445	77.2825	81.1438	71.0146	88.3367	72.1013	77.9043	91.4287	74.0612	86.7353	63.3394	82.5582	68.4432	92.2019	94.7721	92.2628	94.4191	81.9126	87.7139	77.4422	70.2751	68.3448	91.1344	76.5198	78.807	79.9432	87.5085	86.5496	78.2425	89.8168	63.132	79.4431	94.6239	93.2415	79.2379
MonkeyL_AM_Exp	83.2622	76.7624	81.4231	81.9422	94.5677	88.37	81.2678	77.3788	87.1992	96.1116	86.8356	82.8104	80.5602	87.6628	91.4315	92.5694	98.4562	104.835	100.256	80.5253	90.1368	77.2261	98.0678	81.9113	95.2731	76.412	91.1582	79.3925	79.2326	97.1356	77.4033	102.622	95.2666	88.0053	94.268	101.86
MonkeyL_ML_Unexp	74.4231	70.6106	95.8657	84.4223	70.8689	84.7918	82.394	82.6187	71.2487	82.2376	66.4827	70.1387	76.1139	80.1461	76.4146	84.5236	72.6715	68.4747	89.2242	98.0425	82.1639	82.7505	85.3047	82.8239	80.6459	82.0914	57.3471	86.5662	91.6917	83.2245	78.8588	91.4102	80.2263	72.7336	91.2608	78.9276
MonkeyL_AL_Unexp	82.2334	86.3763	98.084	88.6107	83.5237	87.2252	86.5549	88.2258	83.6491	86.3733	82.8501	70.313	91.5154	80.3367	91.3941	84.5778	85.6421	88.1123	86.5959	90.7278	86.0675	88.1926	93.2684	88.1783	94.3843	90.6818	90.1014	88.4358	78.9665	87.624	105.577	91.1729	83.6209	94.1171	97.2508	81.6406
MonkeyL_AM_Unexp	100.379	90.9701	100.393	92.0122	96.3656	80.358	103.786	94.0301	86.4407	89.1448	82.5782	88.3258	95.3332	92.6538	92.554	83.913	93.8443	82.6047	93.1162	91.102	89.7133	105.032	94.7978	95.2144	80.5124	68.6813	75.9	97.2357	81.7656	92.1819	89.6601	81.8319	72.7192	79.317	97.1548	84.5627
MonkeyP_ML_ContextFree	39.7819	54.451	49.303	48.9086	46.3092	42.8914	52.8402	55.5439	46.6519	41.7783	39.6168	42.5153	31.0741	45.425	49.7569	46.6466	54.429	54.4391	52.9637	54.5881	55.8344	47.9296	50.0819	43.3876	61.0453	47.154	49.2687	35.3565	51.171	43.4483	45.4496	46.5593	54.3815	49.8843	47.0597	58.3162
MonkeyP_AL_ContextFree	42.9297	50.0043	63.5041	59.1663	61.377	50.7073	47.6647	53.4047	40.3968	61.2416	50.4442	49.7514	49.099	43.9352	49.7251	64.6794	50.9256	49.8857	51.6025	47.5753	54.3921	59.2319	63.3058	56.6134	63.1565	62.5401	68.178	56.7967	63.0531	72.8076	62.0175	63.9988	54.1287	51.5392	49.3387	49.9577
MonkeyP_AM_ContextFree	73.6789	63.4579	83.6631	82.6375	80.3519	69.7063	92.0096	85.7323	86.1391	74.5165	86.7541	79.4748	81.8996	91.5723	90.4779	81.0516	87.0354	84.2998	85.635	71.0765	73.3992	79.6292	76.4197	88.7256	81.4845	83.6022	85.0306	86.314	97.3231	82.524	82.9274	84.0827	75.0247	81.6802	82.6679	87.7693
MonkeyP_ML_Exp	73.782	63.4924	65.1878	59.3968	60.4398	52.5452	58.728	58.1042	65.471	67.2771	51.336	46.294	56.9189	56.1756	68.0255	75.6037	57.6027	69.0622	49.1823	65.6531	62.814	59.4128	63.0657	67.5581	75.011	70.7717	56.0087	47.4981	51.7998	52.3936	58.3712	61.5791	64.2089	52.8461	51.5145	49.0497
MonkeyP_AL_Exp	68.9993	85.5122	79.1189	74.8308	71.6857	77.098	59.0564	81.252	78.0094	82.8867	63.1071	58.3684	48.9285	63.8004	75.1544	85.6102	73.1478	73.1178	84.143	84.5027	79.2892	70.5023	71.0573	76.6944	71.5128	86.8365	60.8625	64.4613	59.7732	79.8373	63.2591	66.7327	77.2101	60.9753	85.4238	82.6513
MonkeyP_AM_Exp	94.0483	91.8066	86.608	102.053	82.6075	98.0557	82.3815	74.3889	80.4582	71.4623	89.0836	81.9912	64.2555	90.1136	79.6743	96.5743	104.918	76.8203	85.6525	109.388	91.3892	91.106	88.9848	72.0464	83.9301	69.0922	83.1027	86.6183	84.3608	91.6174	91.723	97.7873	94.5288	92.734	86.7123	72.6246
MonkeyP_ML_Unexp	74.7615	79.0669	76.9763	68.1108	85.2178	62.9509	85.6512	72.2087	62.5309	68.5617	71.682	67.6248	71.3171	84.0949	92.7663	68.5235	66.8795	77.4882	78.6176	71.0163	82.4152	65.6736	71.6677	84.6727	71.0518	80.8848	71.4745	73.4319	66.6029	73.9221	80.7407	74.889	83.4946	81.2851	73.7461	83.671
MonkeyP_AL_Unexp	87.4539	78.9059	81.0965	75.0134	90.091	84.9309	81.1004	79.6067	86.296	79.9949	71.3529	60.7232	78.7348	66.2596	73.4962	83.6741	72.91	84.2019	87.0624	86.794	80.3712	69.6823	81.4581	80.2838	76.1967	68.5728	70.7275	87.8785	77.9005	64.7294	79.085	86.3217	72.5857	72.9164	74.2877	68.8642
MonkeyP_AM_Unexp	83.1631	90.0762	85.3883	91.6016	81.7623	85.3345	90.4418	78.6928	100.014	89.0199	90.9397	94.9271	75.4133	85.831	97.2121	83.5829	93.6245	82.7174	105.301	91.0616	96.9255	100.463	80.1871	90.9403	97.2954	93.2955	107.963	77.7855	83.5914	86.5428	100.785	92.6731	92.277	74.5874	84.0581	103.007

## Sheet: Figure2c
	ROI	Condition	Actual Dimensinoality	Noise Ceiling (Box plot)								Permutations for Noise ceilings
				Minima	Maxima	Median	Bound box		Adjacent (Whiskers)
							(Percentile)
							25th	75th	Lower	Upper
Monkey P	ML	Context-Free	1.452	5.3757	6.6043	6.0519	5.9228	6.1623	5.5817	6.4796		5.87277	5.69376	5.85704	6.18719	6.06189	6.05792	5.84244	6.12633	6.06161	6.04295	5.92336	5.97218	5.89783	6.09809	5.94936	6.2079	6.07618	5.9725	6.21649	5.99974	5.91807	5.74646	6.19866	5.80849	5.82659	6.20582	6.00884	5.89989	6.12123	5.83455	6.30237	5.92824	6.26913	6.02899	6.0497	6.14748	6.04366	5.92913
		Expected	1.971	5.622	6.7046	6.2433	6.1258	6.3615	5.7823	6.7046		6.1865	6.22522	5.69808	6.39719	5.96259	6.17854	6.19992	6.35858	6.33443	5.90619	6.404	6.31195	6.207	6.22312	6.10965	6.34768	6.37117	6.08926	6.45543	6.19773	6.4002	6.07677	6.22836	5.93332	6.20296	6.41338	6.00858	6.09892	6.30896	5.75966	6.38019	6.22917	6.47315	6.19052	6.3627	6.30431	6.36578	6.21469
		Unexpected	3.22	5.8915	6.9676	6.4752	6.3652	6.5706	6.0935	6.8635		6.35951	6.31268	6.51075	6.42539	6.28676	6.38544	6.51229	6.5863	6.46616	6.3547	6.5724	6.30779	6.50984	6.36683	6.32849	6.51978	6.44554	6.51791	6.43242	6.28748	6.47616	6.44079	6.50725	6.54834	6.42917	6.59931	6.29337	6.30977	6.34513	6.27123	6.44535	6.52143	6.65112	6.27576	6.45635	6.5764	6.51843	6.55972
	AL	Context-Free	2.131	4.5908	7.0913	6.3626	6.1034	6.5722	5.416	7.0913		6.55447	6.58562	6.2832	6.49121	6.64871	6.46768	6.02132	5.9254	6.72904	6.55188	5.91372	6.40036	6.30234	6.23629	6.48435	6.84414	6.19453	6.58305	6.21298	6.77362	6.54962	6.38478	6.78914	6.24361	6.57147	6.71364	6.73975	6.52941	5.62533	6.79634	5.75684	7.00376	5.98985	6.1563	6.23445	5.68949	6.25113	6.51931
		Expected	4.259	5.6593	7.5865	6.9654	6.7592	7.1537	6.1834	7.5865		7.24708	6.88406	6.40568	7.11667	6.92947	7.18238	6.78413	6.37468	7.33726	6.72706	7.2709	7.41539	6.55848	7.17565	6.84946	6.84177	7.1704	7.06196	6.71918	7.17093	6.71892	7.04883	6.96997	7.0794	6.36429	7.01083	6.84386	6.59403	7.29514	7.19314	7.04302	6.6897	6.85008	6.88464	7.03894	6.68534	7.25956	7.27734
		Unexpected	5.933	6.6149	7.6868	7.3425	7.2433	7.4414	6.9607	7.6868		7.44438	7.36094	7.30435	7.27582	7.3552	7.06916	7.29557	7.33176	7.20072	7.43377	7.50011	7.34011	7.29211	7.50332	7.28746	7.53451	7.2936	7.33534	7.57874	7.53004	7.46711	7.14528	7.53978	7.1042	6.91823	7.33538	7.39748	7.12992	7.36314	7.50529	7.20015	7.17361	7.24924	7.55656	7.0637	7.41342	7.23753	7.54812
	AM	Context-Free	4.707	5.8633	7.756	7.2122	7.0266	7.3759	6.5123	7.756		7.297	6.44061	7.00727	7.43933	6.73086	7.51347	7.05167	7.05631	7.56419	7.39768	6.9807	7.27129	7.27653	7.40846	6.62489	7.15062	7.11048	7.15408	7.12036	7.17998	6.52639	7.02639	7.19731	6.97436	7.26877	7.12325	6.83437	7.14734	7.32517	6.93045	7.45699	7.35669	7.5789	7.04577	6.66679	7.19589	7.62156	6.91367
		Expected	4.373	6.1495	7.7526	7.2339	7.0531	7.3939	6.5602	7.7526		7.65049	6.84913	7.20993	7.10974	7.10588	7.46244	7.59778	7.33524	7.40857	7.27739	7.32304	7.15689	6.91869	7.0211	6.53652	7.23145	6.82199	7.17702	6.85105	7.44506	7.34093	7.07367	7.22411	7.04376	7.2088	7.31088	7.49454	7.31418	7.38703	7.04848	7.55609	7.01408	6.91429	7.32728	6.885	6.73964	6.90343	7.65734
		Unexpected	5.997	6.8181	7.8496	7.5215	7.4141	7.6059	7.1312	7.8496		7.58717	7.62631	7.60923	7.61929	7.53138	7.32188	7.55283	7.61395	7.6727	7.61488	7.50383	7.54059	7.26173	7.33742	7.60223	7.67679	7.54705	7.42649	7.40641	7.63971	7.7621	7.64355	7.68585	7.57276	7.49487	7.48081	7.47244	7.42363	7.58185	7.36924	7.71274	7.36673	7.63883	7.31299	7.5402	7.39881	7.45778	7.54761
Monkey L	ML	Context-Free	2.66	6.3852	7.3144	6.8824	6.7932	6.9751	6.5359	7.2423		6.86655	7.05163	6.71808	7.06559	6.57208	6.80943	7.11222	6.81977	7.05398	6.8639	7.04203	6.8828	6.82531	6.88256	6.7646	6.96095	6.66369	7.03794	6.7579	6.86741	6.72556	7.0326	6.53594	6.82907	6.97188	6.8799	7.02187	6.72309	6.79886	6.53784	6.91019	7.01918	6.96481	6.95184	6.68998	6.93713	6.84739	6.94024
		Expected	3.367	6.6275	7.5344	7.1706	7.0731	7.2598	6.8063	7.5344		7.37943	7.03541	7.14134	7.14384	7.16924	6.99121	7.22264	7.24218	6.93942	7.13437	7.10047	7.03587	7.25105	7.29864	7.35071	7.16677	7.03515	7.36804	7.23661	7.30972	7.11456	6.99145	7.19818	7.1632	7.23493	7.09908	7.21619	7.23221	7.3163	7.08312	7.24693	7.198	7.19326	7.31844	6.98691	6.90765	7.1564	7.07172
		Unexpected	5.766	7.095	7.8259	7.5852	7.5166	7.6467	7.3245	7.8259		7.34282	7.64738	7.53179	7.49236	7.66916	7.54923	7.62214	7.38862	7.54686	7.56464	7.55341	7.51877	7.65281	7.45736	7.48471	7.43943	7.67801	7.45191	7.52799	7.59235	7.61676	7.52035	7.43901	7.61054	7.56404	7.47892	7.36687	7.51762	7.47396	7.50742	7.59932	7.58288	7.46294	7.54728	7.75176	7.59153	7.4675	7.55347
	AL	Context-Free	4.451	7.0438	7.8589	7.5199	7.4197	7.5966	7.1543	7.8589		7.47404	7.57018	7.69791	7.5498	7.47886	7.27928	7.45333	7.32312	7.52795	7.49244	7.65619	7.52878	7.58984	7.65772	7.41016	7.54578	7.05411	7.36426	7.43091	7.23869	7.64169	7.45028	7.24152	7.7062	7.5525	7.59359	7.66652	7.67374	7.68635	7.60659	7.49569	7.57173	7.5667	7.50461	7.57686	7.33978	7.58112	7.56635
		Expected	5.009	6.887	7.7949	7.5362	7.4462	7.6116	7.2006	7.7949		7.49298	7.37492	7.48729	7.31003	7.76088	7.16716	7.56377	7.54583	7.50117	7.40221	7.33762	7.44609	7.55783	7.48939	7.47817	7.73702	7.72845	7.51196	7.64298	7.64917	7.61084	7.63334	7.54272	7.49057	7.435	7.5873	7.54665	7.38762	7.41967	7.53769	7.60814	7.48081	7.44117	7.47985	7.63575	7.57112	7.65062	7.5902
		Unexpected	7.094	7.0765	7.8341	7.5466	7.4812	7.6154	7.2826	7.7617		7.58316	7.41228	7.56713	7.57718	7.5588	7.5445	7.54698	7.46187	7.31611	7.66989	7.37098	7.57284	7.51726	7.52133	7.53075	7.56675	7.64461	7.56201	7.61764	7.64946	7.30684	7.53357	7.53222	7.6366	7.1613	7.41838	7.68462	7.21534	7.54902	7.57291	7.56817	7.58003	7.50229	7.50851	7.54819	7.552	7.60061	7.51149
	AM	Context-Free	6.524	7.0819	7.8505	7.6144	7.5408	7.6757	7.3444	7.8505		7.60785	7.66684	7.59169	7.51579	7.59798	7.6951	7.668	7.75685	7.62424	7.60645	7.43875	7.58125	7.29842	7.62508	7.71135	7.60872	7.6137	7.59849	7.52129	7.67017	7.74312	7.64281	7.55131	7.43059	7.67427	7.63747	7.17318	7.47495	7.36771	7.81304	7.67608	7.58018	7.60772	7.53921	7.73553	7.55926	7.62026	7.69484
		Expected	6.181	6.9642	7.8453	7.5953	7.5115	7.6652	7.2934	7.8453		7.61621	7.75958	7.65902	7.61189	7.68492	7.78524	7.43104	7.46455	7.37659	7.67678	7.46728	7.53956	7.42822	7.60774	7.56046	7.39834	7.73592	7.62958	7.67043	7.69706	7.78473	7.3336	7.52644	7.78674	7.67185	7.14919	7.59658	7.60925	7.49601	7.65563	7.46716	7.67546	7.63408	7.47819	7.36368	7.62484	7.64314	7.5874
		Unexpected	6.413	6.9971	7.8211	7.5481	7.4605	7.6296	7.2082	7.8211		7.41791	7.65332	7.63131	7.62603	7.63331	7.53212	7.65531	7.51054	7.53225	7.4986	7.73694	7.8211	7.58067	7.61919	7.65392	7.63529	7.67812	7.57571	7.34476	7.40888	7.70787	7.61029	7.40325	7.40729	7.56917	7.51226	7.63457	7.38498	7.30483	7.53236	7.58922	7.27374	7.57974	7.55373	6.99706	7.61944	7.20817	7.37854
[truncated: 962 more columns]

## Sheet: Figure3b
		Model Fits (Z-Spearman correlation)a
		Shape	Mirror-Symmetry	Appearance	View-Independent Appearance
Context-Free	ML	0.3219	-0.0263	0.1950	-0.1990
	AL	-0.3425	0.6244	-0.3469	-0.2425
	AM	0.1615	-0.1990	0.4740	0.5277
Expected	ML	-0.1057	0.3437	0.0477	0.0872
	AL	-0.0039	-0.0010	0.2606	0.8136
	AM	-0.2758	0.0371	-0.1181	-0.1216
Prediction Error	ML	-0.0776	0.1795	-0.0891	0.0934
	AL	0.0686	-0.2619	0.2425	0.3538
	AM	-0.1686	0.3207	-0.0508	-0.0986
Z-spearman correlation coefficient bootstrap samples
Context-Free ML Shape	0.360599	0.270725	0.150131	0.219574	0.209727	0.00645503	0.123347	0.542356	0.256204	0.162951	0.395431	0.698	0.121513	0.538612	0.339626	0.38057	0.129904	0.172064	0.0537291	0.593003	0.392709	0.414427	0.556564	0.17253	0.351427	0.282422	0.40044	0.485664	0.409081	0.179169	0.345026	0.5397	0.11494	0.342317	0.609421	0.315913	0.228018	0.467064	0.428266	0.160968	0.429441	0.198062	0.106032	0.220916	0.361642	0.490031	0.242441	0.352587	0.410178
Context-Free ML Mirror Symmetry	0.0300697	-0.235212	0.00504076	0.0128063	0.219584	-0.229372	0.0446403	0.0274731	-0.126165	-0.101928	-0.0608571	-0.0711609	-0.169054	0.113315	0.113865	-0.463898	-0.041427	-0.189929	-0.277325	-0.313008	0.0125281	-0.100648	-0.123527	-0.0870635	-0.0774354	-0.277377	-0.0289113	-0.0360109	-0.0160262	-0.0767953	0.0378196	-0.282244	0.106259	-0.0801298	-0.0281292	0.0398664	0.296909	-0.0120145	-0.0112248	0.0347191	0.136445	0.0483456	0.101535	0.0872614	0.213722	-0.073441	0.0191337	0.244576	-0.00361199
Context-Free ML Appearance	0.176069	0.260102	0.476025	0.509048	0.207852	0.428417	0.346864	0.176052	0.271779	0.356575	0.233452	0.10922	0.197394	0.0251504	0.0734851	0.237812	0.133238	-0.10044	0.182553	0.168833	0.431628	0.071838	-0.0690975	-0.0708829	0.346186	0.212341	0.223474	0.175485	0.117841	0.108786	0.262305	0.696381	-0.0126524	0.565829	0.399119	0.560033	0.147982	0.476256	0.354822	0.267734	-0.267137	0.198003	0.151834	0.32867	0.193723	-0.167175	0.298555	0.0112161	0.0260906
Context-Free ML View-Independent Appearance	-0.158823	-0.0204005	-0.00980171	-0.406491	-0.0670248	-0.199075	-0.582272	-0.0237464	-0.237476	0.193444	-0.34948	-0.237516	-0.193934	-0.115634	-0.255275	-0.0504042	-0.186348	-0.195372	0.143502	-0.121839	-0.342799	-0.00890231	-0.102786	-0.355141	-0.360667	-0.177069	0.0683909	-0.0457684	-0.0367576	-0.163898	-0.366555	-0.0799323	-0.350647	-0.272846	-0.287839	0.150474	-0.124934	-0.537517	-0.147194	-0.0501583	-0.0222201	-0.354154	-0.0344697	0.135114	-0.141582	-0.385807	-0.274013	-0.0958071	-0.108462
Context-Free AL Shape	-0.330296	-0.52516	-0.403275	-0.546558	-0.426452	-0.379152	-0.300028	-0.377669	-0.3722	-0.234373	0.15647	-0.419263	-0.248618	-0.276516	-0.34851	-0.632495	-0.218094	-0.400168	-0.476488	-0.320563	-0.218326	-0.235925	0.232129	-0.202034	-0.488583	-0.550771	0.0543029	-0.457649	-0.615357	-0.653322	-0.306177	-0.311675	-0.252217	-0.508718	-0.284105	-0.285443	-0.355588	-0.517624	-0.468069	-0.511069	-0.350066	-0.317204	-0.388371	-0.371274	-0.507872	-0.722046	-0.402906	-0.390276	-0.202195
Context-Free AL Mirror Symmetry	0.790692	0.496316	0.933629	0.618742	0.781597	0.647615	0.678693	0.892722	0.583133	0.652848	0.36626	0.494118	0.813602	0.548619	0.480616	0.579851	0.786964	0.601651	0.445174	0.787651	0.598029	0.516037	0.405279	0.802321	0.67559	0.470475	0.701412	0.508508	0.425586	0.628057	0.854055	0.844683	0.505603	0.734866	0.645492	0.522038	0.608971	0.294556	0.331244	0.538677	0.602434	0.800551	0.590635	0.560221	0.687521	0.508266	1.03798	0.670472	0.39784
Context-Free AL Appearance	-0.268738	-0.188724	-0.560729	-0.763122	-0.24325	-0.431387	0.0185972	-0.346477	-0.225585	-0.248404	-0.438667	-0.194361	-0.547242	-0.484919	-0.382668	-0.538785	-0.382706	-0.457152	-0.242246	-0.274914	-0.088247	-0.416445	-0.150058	-0.343192	-0.213339	-0.321016	-0.528571	-0.355011	-0.290362	-0.486223	-0.500768	-0.349673	-0.384492	-0.305481	-0.20198	-0.328502	0.050786	-0.53971	-0.455619	-0.60597	-0.255929	-0.430334	-0.218152	-0.0112133	-0.474682	-0.307876	-0.251974	-0.256892	-0.531973
Context-Free AL View-Independent Appearance	-0.22981	-0.153139	-0.254657	-0.300075	-0.0250504	-0.15017	-0.146326	-0.252663	-0.202948	-0.479188	-0.41838	-0.156999	-0.205152	-0.320464	-0.0409313	-0.387806	-0.449087	-0.654587	-0.511508	-0.720092	-0.503384	-0.551718	-0.358129	0.0978342	-0.5433	-0.339629	-0.293591	-0.238026	-0.282928	-0.244851	-0.432843	-0.023254	-0.20542	-0.340204	-0.420551	-0.516441	-0.134255	-0.230959	-0.175537	-0.460226	-0.27368	-0.375594	-0.703216	-0.38402	-0.422971	-0.312784	-0.265406	-0.197683	-0.500337
Context-Free AM Shape	0.165825	0.0984318	-0.286562	0.136884	0.180735	0.193278	0.267342	0.139519	0.0585108	0.0174279	0.0268868	0.201712	0.183257	0.154803	0.0814912	0.0162763	0.17685	0.413618	0.136442	0.225751	0.18083	0.228784	0.129103	0.323689	-0.0427191	0.140944	-0.126707	0.295401	0.202625	0.186911	0.210159	0.4019	0.250398	-0.212762	0.131468	0.126493	-0.00141844	0.370959	0.181364	0.193985	-0.0981711	0.284598	0.105565	-0.00451092	0.401598	0.420979	0.452239	0.34164	0.13351
Context-Free AM Mirror Symmetry	-0.369911	-0.319015	-0.0612481	-0.140081	0.164542	-0.409223	-0.0925332	-0.289556	0.0373704	-0.210159	-0.391174	-0.424171	-0.265181	-0.277377	-0.202894	-0.207466	0.117641	-0.310143	-0.311022	-0.273809	-0.34764	-0.3301	-0.349091	-0.144781	-0.166446	-0.407774	-0.220104	-0.275247	-0.0680435	-0.129413	-0.172141	-0.257513	-0.145308	-0.0631844	-0.467629	-0.158179	-0.0281147	-0.234268	-0.1251	-0.34939	-0.246078	-0.0256002	-0.322001	-0.0515466	-0.187436	-0.290103	-0.160526	0.112094	-0.197849
Context-Free AM Appearance	0.353465	0.756076	0.183414	0.853939	0.57382	0.485987	0.299764	0.506505	0.506505	0.469344	0.329433	0.479382	0.240591	0.33251	-0.0128063	0.556553	0.569015	0.495989	0.535149	0.582932	0.434575	0.278366	0.325384	0.402087	0.430334	0.734121	0.404324	0.595406	0.542881	0.181002	0.734707	0.377978	0.467751	0.157528	0.555949	0.293251	0.66053	0.614562	0.589327	0.510894	0.498281	0.554136	0.581812	0.291225	0.394416	0.802941	0.506087	0.354145	0.489794
Context-Free AM View-Independent Appearance	0.868339	0.455078	0.576255	0.508596	0.216857	0.393142	0.775433	0.428337	0.592245	0.726996	0.619445	0.333523	0.595708	0.331274	0.377348	0.373132	0.562899	0.449708	0.815743	0.814767	0.619316	0.544162	0.230959	0.250502	0.584745	0.373523	0.223322	0.786588	0.51811	0.369502	0.830021	0.36755	0.783715	0.446039	0.684965	0.542957	0.84467	0.395506	0.813749	0.370464	0.211614	0.675358	0.464852	0.765413	0.519971	0.251154	0.360571	0.345316	0.593878
Expected ML Shape	-0.11741	-0.0857169	-0.0386891	0.191735	0.0473964	-0.197948	0.0465843	-0.143653	-0.167705	0.114361	-0.0335697	-0.161916	-0.284931	0.0397003	-0.156653	-0.285109	0.130794	-0.337397	0.674696	-0.171362	-0.309406	-0.0868092	-0.0065935	0.122101	-0.1302	-0.340012	-0.166027	-0.222733	-0.092439	-0.127199	-0.199938	-0.257168	0.000516262	-0.0745564	-0.00593709	-0.28379	-0.450309	-0.367679	-0.120738	-0.213452	-0.0143106	-0.226113	-0.0252892	-0.0635858	-0.548962	-0.180326	-0.0877536	-0.235715	-0.267222
Expected ML Mirror Symmetry	0.257033	0.421319	0.458145	-0.0109696	0.515616	0.337318	0.177476	0.412995	0.18402	0.431799	0.445828	0.388281	0.474652	0.550339	0.248641	0.565103	0.21961	0.41269	0.654281	0.372541	0.314416	0.500994	0.422328	0.272114	0.371924	0.35522	0.284729	0.326579	0.426201	0.414002	0.241178	0.458914	0.456927	0.439949	0.499857	0.0108531	0.162181	0.175844	0.541429	0.468155	0.381963	0.314713	0.303251	0.277403	0.324647	0.324664	0.234771	0.297447	0.475062
Expected ML Appearance	0.400087	-0.179811	0.121629	0.159436	0.273383	0.262652	0.14433	0.0564251	-0.0762569	0.129493	0.0220425	-0.103468	0.0270964	-0.00206452	0.206823	0.227259	0.0505977	0.0834729	0.361858	-0.194025	-0.0812524	0.0710872	0.299564	0.0798702	0.0528711	-0.0269847	-0.0697183	-0.108758	0.177256	0.119796	-0.134702	-0.115639	0.174658	-0.233827	0.272522	0.171843	0.812519	0.157611	0.289665	0.300545	-0.122938	-0.0294583	-0.224877	-0.129696	0.174364	0.284954	0.120843	-0.136017	-0.047261
Expected ML View-Independent Appearance	-0.0541523	-0.0049058	0.0485292	0.0546138	0.0860961	-0.112677	-0.0418525	0.385228	0.277983	0.19596	0.313167	0.0968849	0.20623	0.169763	-0.00852954	0.0722639	-0.209522	0.230713	0.190288	0.190113	-0.0832457	0.217669	-0.204831	0.364304	0.0521763	0.120329	0.223897	0.28748	0.192863	0.315134	0.273864	-0.121433	0.220398	-0.00283798	0.121283	-0.229766	0.282908	-0.122542	0.266125	0.195381	0.0267057	-0.0438662	0.18795	0.228557	0.258751	-0.0594401	-0.15842	0.291665	-0.174704
Expected AL Shape	-0.350932	0.289464	-0.110092	-0.0788933	0.0285497	-0.318016	0.0265732	0.203539	0.191301	0.524388	-0.100166	-0.233764	0.0139292	-0.0487025	0.288969	-0.129083	0.0275086	0.0184513	0.254107	0.3286	-0.103127	0.0105701	-0.0640876	-0.185972	0.0351384	-0.175317	0.0746807	-0.383671	0.0643087	-0.0152427	-0.00154919	0.417029	-0.112356	0.0888406	0.0174144	0.105538	-0.329597	0.136997	-0.108815	0.0761764	0.046978	-0.0152113	0.164252	-0.0792521	-0.0174189	-0.169763	0.0253284	-0.41821	-0.0164076
Expected AL Mirror Symmetry	-0.130737	-0.00761993	0.126594	-0.0833104	-0.0105892	0.0733207	0.130635	0.194521	0.308711	0.148094	0.2319	-0.0737196	-0.202303	0.124985	0.581388	-0.099214	-0.48129	0.135534	0.304516	0.0389035	-0.144481	0.306866	-0.121795	0.0826071	0.141431	-0.188733	-0.141804	0.318224	0.171668	0.0755959	0.22946	-0.0468427	0.0640326	-0.0599139	-0.195969	0.233934	0.28237	-0.532738	-0.256826	0.165956	-0.121315	0.0107004	-0.213992	-0.389823	-0.166158	-0.0162721	0.104269	0.187683	-0.0558931
Expected AL Appearance	0.153331	0.51106	0.124313	0.133571	0.242754	0.278639	0.442936	0.473691	0.124248	0.519359	0.316744	0.35833	0.12274	-0.0567426	0.340391	0.0944001	-0.135184	0.604451	-0.131593	0.570571	0.423526	-0.0942421	0.47522	0.246683	0.338368	0.277731	0.299228	0.20085	0.569387	0.406234	0.130463	0.39466	0.17674	0.440754	0.378761	0.726452	0.102685	0.262061	0.48932	0.377265	0.177585	0.0944385	0.231188	0.512516	0.189236	0.335775	0.385871	0.139632	0.342417
Expected AL View-Independent Appearance	0.744265	0.941355	0.643835	0.739644	0.959897	0.926463	0.523468	1.06687	0.572566	0.925456	0.755199	0.912874	0.999745	0.912215	0.786227	0.710498	1.00603	0.709927	0.741673	0.946458	0.819575	1.02693	0.850205	0.843383	0.80124	0.548618	0.989218	0.808062	0.692421	1.31739	0.909654	0.993293	0.735846	0.925232	0.956297	0.733566	0.68138	0.596356	0.842161	1.08993	0.633714	0.549995	0.745159	0.939595	0.811944	0.686878	0.468726	0.802941	0.918221
Expected AM Shape	-0.414122	-0.240874	-0.197362	-0.352101	-0.0450149	-0.345896	-0.0920591	-0.316099	-0.234206	-0.326473	-0.105456	-0.240969	0.0856947	-0.308939	-0.440169	-0.43693	0.055009	-0.157669	-0.34793	-0.0186998	-0.265826	-0.542788	-0.249435	0.0482723	-0.0972714	-0.383707	-0.0719026	-0.122497	-0.213282	0.0254019	-0.0485315	-0.247041	-0.212209	-0.6098	-0.204615	-0.333286	-0.30157	-0.550774	-0.557348	-0.5583	-0.375571	-0.155901	-0.225028	-0.212052	-0.32762	-0.284814	-0.162737	-0.387679	-0.436673
Expected AM Mirror Symmetry	0.0122603	-0.151378	-0.109859	-0.101599	0.0665928	0.282596	0.0663685	0.21821	-0.0871654	-0.0730233	0.0787151	-0.0747581	0.152995	0.362451	0.307986	-0.382184	0.0999444	-0.125838	-0.0246661	-0.182335	0.0639332	0.11794	0.166201	0.0652453	-0.0800518	-0.0807683	0.241422	0.0331606	0.0161408	0.108931	-0.0621524	0.152915	0.0964719	-0.102264	0.427001	0.16172	-0.281836	0.000258131	0.307126	-0.52287	0.143126	-0.0249052	0.061407	0.181713	0.364509	0.279529	0.433885	0.0122761	0.110527
Expected AM Appearance	-0.170711	-0.28794	-0.0776954	-0.0909479	0.0131621	-0.105655	-0.10509	-0.243849	0.191127	-0.129879	-0.275403	0.0906642	-0.134439	-0.0886298	-0.383548	0.0153819	-0.413538	-0.195965	-0.0967752	-0.351325	-0.191887	-0.392467	0.162146	-0.0564689	-0.0727828	0.0711609	-0.32208	-0.48283	-0.0846981	0.151523	-0.12995	-0.227033	-0.0437868	-0.081133	-0.0952054	-0.0754534	-0.0212853	-0.168369	-0.305879	-0.112791	0.00167764	-0.00929059	-0.250082	0.22498	-0.0662134	-0.0495378	-0.0935469	-0.0432248	-0.157499
Expected AM View-Independent Appearance	-0.000645578	-0.0379831	-0.183547	-0.334795	-0.52567	-0.093408	-0.038749	-0.266915	-0.0145911	-0.277505	0.108228	-0.107276	-0.132381	-0.0304296	-0.0751963	-0.188643	0.0406644	-0.298782	0.0933901	-0.396709	0.0829528	-0.12687	-0.212536	-0.143803	0.0449683	-0.337599	-0.284248	-0.240904	0.0431458	-0.278666	-0.443626	-0.352889	0.0625492	0.200583	-0.0477659	-0.121168	0.138498	-0.0415723	-0.188375	-0.0417177	-0.215981	-0.167329	-0.0320523	-0.0776148	-0.186506	-0.040042	0.216219	-0.158293	-0.307404
Prediction Error ML Shape	-0.166016	0.279656	0.029929	-0.178526	-0.0702614	0.11102	-0.0715504	-0.0530341	0.0308286	-0.0808165	-0.0951369	-0.00878122	-0.18146	0.0965069	-0.0162427	0.00747822	0.249795	0.031244	-0.0641922	-0.160915	-0.107509	0.125052	0.0604138	-0.0742004	0.0933869	-0.315901	-0.0484312	-0.232802	-0.208487	0.235526	0.0899073	-0.19415	-0.0812665	-0.00400157	0.0448215	0.00116084	-0.0396081	-0.196833	0.0911371	-0.152482	-0.0542467	-0.18122	0.0687711	-0.187704	0.0928176	0.215088	0.171267	0.0394738	-0.0346034
Prediction Error ML Mirror Symmetry	0.188158	-0.0100597	0.113256	0.353454	-0.0080043	0.455753	0.174438	0.2826	0.515335	0.135455	0.135016	0.168988	0.324762	0.345896	0.145045	0.295039	0.254793	0.121125	0.148574	0.136364	0.42058	0.109016	0.0531027	0.225751	0.395713	0.0269281	0.478543	0.0861408	0.0392257	0.192971	-0.0107198	-0.0659871	0.579544	0.193917	-0.257651	0.095633	0.214042	0.0453155	0.229266	0.221694	0.13141	0.358238	0.431605	0.256617	-0.060704	-0.0098093	-0.0474951	0.120497	0.162814
Prediction Error ML Appearance	-0.382814	-0.392297	0.0929624	-0.0209117	-0.162309	0.0499448	-0.357268	0.16817	-0.0231158	-0.0995663	-0.257139	0.199775	-0.107109	-0.162113	-0.265909	0.00452024	-0.154082	-0.355695	0.00528969	-0.00799398	0.0351203	-0.0649322	-0.155271	-0.180392	-0.18613	0.159939	-0.297096	0.083993	-0.323681	-0.28275	-0.230348	-0.0978596	0.19784	-0.0696879	0.487988	-0.131742	0.161026	-0.0201214	-0.434152	-0.194031	0.119148	0.247959	-0.425341	0.0529527	0.0373221	0.231423	-0.182588	-0.0817511	-0.310088
Prediction Error ML View-Independent Appearance	0.0496991	-0.123158	0.322089	-0.227746	0.057991	0.155342	0.0138198	0.171297	0.111979	0.0137913	-0.0100597	0.398381	0.0617141	-0.0969352	0.0254347	0.337408	-0.161265	0.727257	0.145346	0.605299	0.0680611	-0.0132894	0.19467	-0.128181	-0.0813718	0.339918	0.22021	0.01406	0.123871	0.0515894	0.300675	-0.00296584	0.146782	0.147152	0.420139	-0.051931	0.377696	-0.158392	0.449152	0.164647	-0.216596	0.00413119	-0.0267264	-0.017292	0.372225	0.185367	0.281913	0.2529	-0.0815335
Prediction Error AL Shape	-0.0828668	-0.0324361	-0.123922	-0.0987844	-0.0141982	-0.171067	0.161445	-0.031353	-0.0669558	-0.222508	0.0276413	0.0281437	0.0905215	0.109396	0.0854345	0.0349685	-0.060598	-0.000902877	-0.0676128	0.0867867	0.116424	0.200691	0.0837651	0.217727	0.311053	0.191569	-0.023344	0.261348	0.0272431	0.185003	0.0411899	0.366643	0.0105729	0.343578	0.0506319	0.102695	-0.197791	0.0466445	0.0668868	0.0658299	-0.0532115	-0.112065	-0.107071	0.325327	0.0671812	0.0356096	-0.0729031	-0.229951	0.288063
Prediction Error AL Mirror Symmetry	-0.175595	-0.176411	-0.125936	-0.332217	-0.275274	-0.168723	-0.542191	-0.315095	0.00438939	-0.200955	-0.219175	-0.464348	-0.692583	0.113808	-0.351707	-0.104171	-0.419593	-0.0273687	-0.202248	-0.400483	-0.301856	-0.182868	-0.230749	-0.464768	-0.231064	-0.494416	-0.344059	-0.106013	-0.212956	-0.438704	-0.424724	-0.198219	-0.109132	-0.389617	-0.436617	-0.347543	-0.204777	-0.465488	-0.412095	-0.252242	-0.376981	-0.228784	-0.0636023	-0.32621	-0.044698	-0.10391	0.0764559	-0.230593	-0.117454
Prediction Error AL Appearance	0.418331	0.189201	0.503361	0.218316	0.473639	0.32139	0.484134	0.389711	0.19532	0.291284	0.314601	-0.0333198	0.526181	0.267793	0.193125	0.244999	0.266975	0.285902	0.137302	0.42325	0.185651	0.132509	0.0568353	-0.0349685	0.0622417	0.474742	0.204831	0.352491	0.184323	0.208004	0.33991	0.33779	0.171824	0.447404	0.309661	0.331365	0.322305	0.548015	0.145877	0.0560379	0.200905	0.507897	0.150434	0.35805	0.00760618	0.165232	0.12876	0.313822	0.168103
Prediction Error AL View-Independent Appearance	0.437113	0.330027	0.516637	0.180797	0.588463	0.834567	0.402065	0.623194	0.43314	0.629791	0.435908	0.513689	0.164295	0.0984063	0.561151	0.351514	0.387211	0.135882	0.526007	0.416057	0.640714	0.147567	0.100544	0.255447	0.70724	0.260302	0.189812	0.163173	0.193928	0.208395	0.183183	0.584274	0.272772	0.111223	0.269849	0.587976	0.477291	0.19499	0.22438	0.372942	0.210378	0.469803	0.0338368	0.368202	0.225947	0.484547	0.55163	0.374761	0.272652
Prediction Error AM Shape	-0.204937	-0.112791	-0.306629	0.0489302	-0.506901	-0.12034	-0.200101	-0.37175	-0.32477	-0.12769	-0.0638781	-0.0961859	-0.0149843	-0.452921	-0.00425754	-0.267457	-0.153939	-0.0564782	-0.0835054	-0.0162889	-0.122267	-0.075834	0.0420894	-0.0657636	-0.18926	-0.181233	-0.0343805	-0.261341	0.102147	0.118903	-0.178917	-0.118656	-0.508555	-0.217949	-0.011999	-0.162155	-0.0221857	-0.184724	-0.16724	-0.103137	-0.26431	-0.285443	-0.449203	-0.0275157	-0.166577	-0.0986925	-0.20968	-0.360369	-0.157252
Prediction Error AM Mirror Symmetry	0.521323	0.250636	0.280239	0.205639	0.200583	0.389207	0.16744	0.340386	0.356383	0.313279	0.376862	0.588317	-0.0156323	0.356959	0.2728	0.181261	0.282803	0.296389	0.174898	0.54476	0.271473	0.295902	0.222588	0.307692	0.0739601	0.275023	0.172926	0.348219	0.490503	0.197898	0.428666	0.206179	0.52733	0.104233	0.276388	0.140607	0.297535	0.47099	0.189159	0.381813	0.535719	0.192927	0.207901	0.19225	0.423281	0.0968597	0.33106	0.339238	0.481146
Prediction Error AM Appearance	-0.21104	-0.259681	-0.239008	0.00878122	-0.0460436	-0.0360202	0.0730801	-0.193507	-0.116661	0.0506108	-0.122772	-0.0580229	0.038555	0.102408	-0.175786	0.0474087	-0.0207799	-0.217582	0.0328029	0.162446	-0.295647	-0.0479997	-0.256651	-0.155576	-0.202141	0.0308365	-0.0302027	0.0417609	0.0294278	-0.643515	-0.225615	0.11	-0.252556	0.0358864	-0.189218	0.0139436	-0.217969	-0.0366616	-0.165053	0.0636023	-0.134579	-0.382601	0.106308	0.0988505	-0.194526	0.204884	-0.0379243	0.220363	-0.0425046
Prediction Error AM View-Independent Appearance	0.122037	-0.400627	-0.383759	-0.108726	0.16828	-0.12738	-0.0414591	-0.129002	0.0837434	-0.143766	-0.0288305	0.0441691	-0.0720978	0.0486521	0.101248	0.0966496	-0.217195	0.204828	-0.230792	0.108087	0.123398	0.0190843	-0.336144	-0.119148	-0.0971452	-0.30091	-0.182807	-0.191424	-0.161498	-0.0754393	0.416473	-0.301639	-0.382748	-0.140191	-0.234352	-0.0159931	-0.120173	-0.0814075	0.0442927	0.133333	-0.367024	0.113897	0.0528574	0.0816182	0.116082	0.000902877	0.053565	-0.174558	-0.386705
[truncated: 5,000 more columns]
